# Supplementary material for: Are Parents of Preschool Children Inclined to Give Consent for Participation in Nutritional Clinical Trials?
Source: PLoS One. 2016 Oct 12;11(10):e0163502. doi: 10.1371/journal.pone.0163502 (PMC5061353; doi:10.1371/journal.pone.0163502)
Supplement: S1 File — (XLS) [file pone.0163502.s001.xls]

## Sheet: Supplementary file
screen_no	a	b	c	Q1	Q2	Q3	Q4	Q5	Q6	Q7	Q8	Q9	Q10
s0002	yes	yes	yes	no	yes	yes	yes	no	no	no	no	yes	no
s0003	yes	yes	yes	yes	yes	yes	no	no	yes	yes	yes	yes	yes
s0006	yes	yes	no	no	yes	yes	yes	no	no	no	no	yes	no
s0007	yes	yes	no	no	yes	yes	yes	no	no	no	no	no	no
s0008	yes	yes	yes	no	yes	yes	no	no	no	no	blank	blank	blank
s0016	yes	yes	yes	yes	yes	yes	yes	yes	yes	yes	no	yes	yes
s0017	yes	yes	no	no	yes	yes	no	no	no	no	blank	blank	blank
s0021	yes	yes	yes	yes	yes	yes	yes	yes	yes	yes	yes	yes	no
s0025	yes	yes	yes	yes	no	yes	yes	yes	yes	yes	yes	yes	yes
s0029	yes	yes	yes	yes	yes	yes	yes	no	no	yes	no	no	no
s0044	yes	yes	yes	yes	yes	yes	yes	yes	yes	yes	yes	yes	yes
s0054	yes	yes	yes	yes	yes	yes	yes	yes	yes	yes	yes	yes	yes
s0056	yes	yes	no	no	yes	yes	no	no	no	no	blank	blank	blank
s0057	yes	yes	yes	no	yes	yes	yes	yes	yes	yes	no	no	yes
s0059	yes	yes	yes	yes	yes	yes	yes	yes	no	yes	yes	yes	no
s0061	no	no	blank	no	no	no	no	yes	yes	yes	yes	no	yes
s0062	yes	no	no	no	yes	yes	yes	no	no	no	blank	blank	blank
s0063	yes	yes	no	no	yes	yes	yes	yes	no	no	no	no	no
s0064	yes	yes	yes	yes	yes	yes	yes	yes	yes	yes	yes	yes	yes
s0065	yes	yes	yes	yes	yes	yes	no	no	no	no	blank	blank	blank
s0067	yes	yes	yes	no	yes	yes	yes	no	no	no	blank	blank	blank
s0068	yes	yes	yes	yes	yes	yes	yes	yes	yes	yes	yes	yes	yes
s0069	yes	yes	yes	yes	yes	yes	yes	yes	yes	yes	no	no	no
s0071	yes	yes	yes	yes	yes	yes	yes	yes	yes	yes	yes	yes	yes
s0072	yes	yes	yes	yes	yes	yes	yes	yes	yes	yes	yes	yes	yes
s0080	yes	yes	yes	yes	yes	yes	yes	yes	yes	yes	yes	yes	yes
s0082	yes	yes	yes	yes	yes	yes	yes	no	no	no	no	no	no
s0083	yes	yes	no	no	yes	yes	no	no	blank	no	blank	blank	blank
s0084	yes	yes	yes	yes	no	yes	yes	yes	yes	yes	yes	yes	yes
s0086	yes	yes	yes	yes	no	no	no	no	no	no	blank	blank	blank
s0087	yes	yes	yes	yes	yes	yes	yes	yes	yes	yes	yes	yes	yes
s0091	yes	yes	no	no	yes	yes	yes	yes	no	no	no	no	no
s0093	yes	yes	yes	no	yes	yes	yes	yes	yes	yes	yes	yes	yes
s0096	yes	yes	yes	yes	yes	yes	yes	no	no	no	blank	blank	no
s0101	yes	yes	yes	yes	yes	yes	yes	yes	yes	yes	yes	yes	blank
s0102	yes	yes	yes	yes	yes	yes	yes	no	no	no	blank	blank	blank
s0106	yes	yes	no	yes	yes	yes	no	no	no	no	no	no	no
s0107	yes	yes	yes	yes	yes	yes	yes	yes	yes	yes	blank	yes	yes
s0109	no	yes	yes	no	yes	yes	yes	yes	yes	yes	yes	yes	yes
s0111	yes	yes	yes	no	yes	yes	no	no	no	no	blank	blank	blank
s0116	yes	yes	yes	no	yes	yes	yes	yes	yes	yes	no	yes	yes
s0118	yes	yes	no	no	yes	yes	yes	yes	no	no	yes	yes	no
s0119	yes	yes	yes	yes	yes	yes	yes	yes	no	no	no	no	no
s0120	yes	yes	yes	no	yes	yes	yes	no	no	no	yes	no	no
s0123	yes	yes	yes	no	yes	yes	no	no	no	no	blank	blank	blank
s0124	yes	yes	yes	yes	yes	yes	yes	yes	yes	yes	yes	yes	yes
s0125	yes	yes	yes	no	yes	yes	yes	yes	yes	yes	yes	yes	yes
s0126	yes	yes	no	yes	yes	yes	yes	yes	yes	yes	yes	yes	yes
s0127	yes	yes	yes	yes	yes	yes	yes	no	no	no	no	yes	blank
s0128	yes	yes	yes	no	yes	yes	yes	no	no	no	no	yes	no
s0130	yes	yes	yes	yes	yes	yes	no	no	no	no	no	no	no
s0132	yes	yes	no	yes	yes	yes	blank	no	no	yes	no	yes	yes
s0133	yes	yes	no	yes	yes	yes	yes	yes	yes	yes	yes	yes	yes
s0134	yes	yes	no	yes	yes	yes	yes	yes	yes	yes	yes	yes	blank
s0136	yes	yes	yes	no	yes	yes	yes	yes	yes	yes	yes	no	yes
s0137	yes	yes	yes	no	yes	yes	yes	yes	yes	yes	yes	yes	no
s0138	yes	yes	no	no	yes	yes	yes	yes	yes	yes	no	no	no
s0140	yes	yes	no	no	yes	yes	no	no	no	no	blank	blank	blank
s0142	yes	yes	yes	no	yes	yes	yes	yes	yes	yes	yes	yes	yes
s0143	yes	no	yes	no	yes	yes	no	no	no	no	blank	blank	blank
s0144	yes	yes	yes	yes	yes	yes	yes	yes	no	no	no	yes	no
s0146	yes	no	no	yes	yes	yes	yes	yes	no	no	blank	blank	blank
s0150	yes	yes	yes	no	yes	yes	blank	no	no	no	no	no	no
s0155	yes	yes	yes	yes	yes	yes	yes	yes	no	no	no	no	no
s0156	yes	yes	yes	yes	yes	yes	yes	yes	yes	yes	yes	yes	yes
s0159	yes	yes	yes	no	yes	yes	yes	yes	yes	yes	no	yes	no
s0160	yes	yes	yes	yes	yes	yes	yes	no	no	no	no	no	blank
so163	yes	yes	yes	no	yes	yes	yes	yes	no	yes	no	no	yes
s0169	yes	yes	yes	yes	no	yes	yes	no	no	no	no	no	no
s0171	yes	yes	no	yes	yes	yes	yes	no	no	no	no	no	no
s0173	yes	yes	yes	yes	yes	yes	yes	yes	yes	yes	yes	yes	no
s0174	yes	yes	yes	yes	yes	yes	no	no	no	no	blank	blank	blank
s0175	yes	yes	no	no	yes	yes	no	no	no	no	blank	blank	blank
s0176	yes	yes	blank	blank	yes	yes	yes	blank	blank	blank	blank	blank	blank
s0177	yes	yes	yes	no	yes	yes	no	no	no	no	blank	blank	blank
s0179	yes	yes	yes	no	yes	yes	yes	no	no	yes	yes	no	no
s0181	yes	yes	yes	yes	yes	yes	no	no	no	no	blank	blank	blank
s0182	yes	yes	blank	no	yes	yes	no	no	no	no	no	no	no
s0184	yes	yes	yes	no	yes	yes	yes	no	no	no	yes	yes	no
s0185	yes	yes	no	yes	yes	yes	yes	no	no	no	no	no	no
s0186	yes	yes	yes	no	yes	yes	yes	yes	yes	yes	yes	yes	yes
s0187	yes	yes	no	no	no	yes	yes	no	no	no	blank	blank	blank
s0188	yes	yes	yes	yes	yes	yes	yes	yes	yes	yes	yes	yes	yes
s0190	yes	yes	yes	no	yes	yes	yes	yes	no	no	no	yes	blank
s0191	yes	yes	blank	yes	yes	yes	yes	yes	blank	blank	no	no	no
s0193	yes	yes	yes	yes	yes	yes	no	no	no	no	no	no	no
s0194	yes	yes	no	no	yes	yes	no	no	no	no	blank	blank	blank
s0195	yes	yes	yes	yes	yes	yes	yes	yes	yes	yes	yes	yes	yes
s0197	yes	yes	no	no	yes	yes	blank	no	no	no	yes	yes	no
s0198	yes	yes	no	yes	yes	yes	yes	yes	yes	yes	blank	blank	blank
s0199	yes	yes	yes	yes	yes	yes	no	no	no	no	no	yes	no
s0201	yes	yes	no	no	yes	yes	yes	yes	yes	yes	yes	yes	yes
s0202	yes	yes	no	no	no	yes	blank	blank	blank	blank	blank	blank	blank
s0203	yes	yes	yes	yes	yes	yes	yes	yes	yes	blank	blank	blank	blank
s0205	yes	yes	no	no	yes	yes	yes	yes	no	yes	yes	yes	no
s0207	yes	yes	no	yes	no	yes	no	no	no	blank	blank	blank	blank
s0208	yes	yes	no	yes	yes	yes	yes	yes	yes	yes	no	yes	yes
s0209	yes	yes	yes	yes	yes	yes	blank	blank	blank	blank	blank	blank	blank
s0211	yes	yes	yes	no	yes	yes	yes	no	no	no	blank	blank	blank
s0221	yes	no	no	yes	yes	yes	yes	no	no	blank	no	yes	no
s0222	yes	yes	yes	yes	yes	yes	yes	yes	yes	yes	yes	yes	yes
s0224	yes	yes	yes	yes	yes	yes	no	no	no	no	no	no	blank
s0225	yes	yes	yes	yes	yes	yes	yes	yes	yes	yes	yes	yes	yes
s0227	yes	yes	yes	yes	yes	yes	yes	yes	yes	yes	no	yes	blank
s0228	no	yes	yes	no	yes	yes	yes	no	no	yes	yes	no	yes
s0230	yes	yes	no	yes	yes	yes	yes	yes	yes	yes	yes	yes	yes
s0232	yes	yes	yes	yes	yes	yes	yes	yes	yes	yes	yes	yes	yes
s0233	yes	yes	yes	yes	yes	yes	yes	yes	yes	yes	yes	yes	no
s0235	yes	yes	no	no	yes	yes	yes	yes	no	yes	yes	yes	yes
s0240	yes	yes	no	yes	yes	yes	yes	yes	yes	yes	yes	yes	yes
s0245	yes	no	yes	yes	yes	yes	no	no	no	no	blank	blank	blank
s0247	yes	yes	yes	yes	yes	yes	no	no	no	no	no	no	no
s0248	yes	yes	no	no	yes	yes	yes	no	no	no	blank	blank	blank
s0249	yes	yes	no	yes	yes	yes	yes	no	no	no	blank	blank	blank
s0250	yes	yes	yes	yes	yes	yes	yes	yes	yes	yes	no	no	no
s0252	yes	yes	blank	no	no	yes	yes	yes	yes	yes	yes	yes	no
s0253	yes	yes	yes	yes	yes	yes	no	no	no	no	blank	blank	blank
s0254	yes	yes	yes	yes	yes	yes	yes	yes	yes	yes	yes	yes	yes
s0255	yes	yes	yes	yes	yes	yes	no	no	no	no	blank	blank	blank
s0256	no	no	no	no	no	no	no	no	no	no	no	no	no
s0260	yes	yes	yes	yes	yes	yes	yes	no	no	no	blank	blank	blank
s0261	yes	yes	no	yes	yes	yes	yes	yes	yes	yes	yes	yes	no
s0262	yes	yes	blank	yes	no	yes	yes	yes	yes	yes	no	yes	yes
s0263	yes	yes	yes	no	no	yes	yes	yes	no	yes	blank	blank	blank
s0264	yes	no	yes	no	yes	yes	no	no	no	no	blank	blank	blank
s0265	yes	yes	yes	yes	yes	yes	yes	no	no	no	no	no	no
s0266	yes	yes	yes	yes	yes	yes	no	no	no	no	blank	blank	blank
s0269	yes	yes	yes	yes	yes	yes	yes	no	no	no	blank	blank	blank
s0270	yes	yes	yes	no	yes	yes	yes	yes	yes	yes	yes	yes	yes
s0273	yes	yes	no	yes	yes	yes	yes	no	no	yes	blank	blank	blank
s0275	yes	yes	yes	yes	yes	yes	no	no	no	no	no	no	no
s0276	yes	yes	no	no	yes	yes	yes	no	no	no	no	yes	no
s0277	yes	yes	yes	no	yes	yes	yes	yes	yes	yes	no	no	no
s0278	yes	yes	yes	yes	yes	yes	yes	no	no	yes	yes	yes	yes
s0279	yes	yes	yes	yes	yes	yes	yes	no	no	no	blank	blank	blank
s0282	yes	yes	yes	yes	yes	yes	yes	yes	yes	yes	yes	yes	yes
s0283	yes	yes	yes	no	yes	yes	yes	no	no	no	no	no	no
s0288	yes	yes	no	no	yes	yes	yes	yes	no	yes	no	yes	yes
s0290	yes	yes	yes	yes	no	yes	no	no	no	no	blank	blank	blank
s0293	yes	yes	yes	yes	yes	yes	no	no	no	no	no	no	no
s0295	yes	yes	yes	yes	yes	yes	no	no	no	no	blank	blank	blank
s0296	yes	yes	yes	no	yes	yes	no	no	no	no	blank	blank	blank
s0297	yes	yes	yes	yes	yes	yes	yes	yes	yes	yes	yes	yes	yes
s0298	yes	yes	no	yes	yes	yes	yes	yes	yes	yes	no	yes	no
s0304	yes	yes	no	no	yes	yes	yes	yes	yes	yes	yes	yes	yes
s0305	yes	yes	yes	yes	yes	yes	yes	yes	yes	yes	yes	yes	yes
s0306	yes	yes	yes	yes	yes	yes	no	no	no	no	blank	blank	blank
s0310	yes	yes	no	yes	yes	yes	yes	no	no	no	no	no	no
s0311	yes	yes	yes	yes	yes	yes	yes	yes	yes	yes	yes	yes	yes
s0314	yes	yes	yes	yes	yes	yes	yes	no	no	no	blank	blank	blank
s0316	yes	yes	no	no	yes	yes	yes	no	no	no	no	yes	yes
s0317	yes	yes	yes	yes	blank	yes	no	no	no	no	no	no	no
s0320	yes	yes	yes	no	no	yes	yes	yes	yes	yes	blank	yes	yes
s0322	yes	yes	yes	yes	yes	yes	yes	yes	yes	yes	yes	yes	yes
s0323	yes	yes	no	no	yes	yes	yes	no	no	no	blank	blank	blank
s0324	yes	yes	no	no	yes	yes	yes	yes	yes	yes	yes	yes	yes
s0328	yes	yes	yes	yes	yes	yes	yes	no	no	no	no	no	no
s0329	yes	yes	yes	yes	yes	yes	yes	yes	yes	yes	yes	yes	yes
s0331	yes	yes	yes	yes	yes	yes	yes	yes	yes	yes	yes	yes	yes
s0332	yes	yes	yes	yes	yes	yes	no	no	no	no	blank	blank	blank
s0333	yes	yes	no	no	yes	yes	yes	no	yes	no	yes	yes	yes
s0334	yes	blank	blank	yes	blank	blank	yes	yes	yes	yes	no	no	no
s0335	yes	yes	yes	yes	yes	yes	yes	no	no	no	no	no	no
s0336	yes	yes	yes	no	yes	yes	no	no	no	no	blank	blank	blank
s0338	yes	yes	yes	no	yes	yes	yes	yes	yes	yes	yes	yes	no
s0339	yes	yes	no	no	yes	yes	no	no	no	no	no	no	no
s0340	yes	yes	yes	no	yes	yes	no	no	no	no	blank	blank	blank
s0343	yes	yes	yes	yes	no	yes	yes	no	yes	yes	blank	blank	blank
s0345	yes	yes	yes	yes	yes	yes	yes	yes	yes	yes	no	yes	no
s0346	yes	yes	yes	yes	yes	yes	yes	yes	yes	yes	blank	yes	blank
s0347	yes	yes	blank	yes	yes	yes	no	no	no	no	blank	blank	blank
s0352	yes	yes	no	no	yes	yes	no	no	no	no	blank	blank	blank
s0353	no	yes	yes	yes	yes	yes	no	no	no	no	no	no	no
s0354	yes	yes	yes	no	yes	yes	yes	no	no	no	no	yes	no
s0355	no	no	no	no	no	no	no	no	no	no	no	no	no
s0356	yes	yes	yes	no	no	yes	yes	yes	yes	yes	yes	yes	no
s0357	yes	yes	yes	yes	yes	yes	yes	yes	yes	yes	no	no	no
s0358	yes	yes	yes	yes	yes	yes	yes	no	no	yes	yes	no	no
s0359	yes	yes	yes	yes	yes	yes	yes	yes	yes	yes	yes	yes	no
s0360	yes	yes	yes	yes	yes	yes	yes	yes	yes	yes	yes	yes	yes
s0361	yes	yes	yes	yes	yes	yes	yes	no	no	no	no	yes	no
s0362	yes	yes	yes	yes	yes	yes	yes	yes	yes	yes	yes	yes	yes
s0363	yes	yes	no	yes	yes	yes	yes	yes	no	yes	yes	yes	yes
s0365	yes	yes	yes	yes	yes	yes	yes	yes	yes	yes	yes	yes	yes
s0366	yes	yes	yes	yes	yes	yes	yes	yes	no	no	blank	blank	blank
s0368	yes	yes	yes	yes	yes	yes	yes	yes	no	no	blank	no	no
s0369	yes	yes	no	no	yes	yes	no	no	no	no	no	blank	blank
s0370	yes	yes	yes	yes	yes	yes	yes	yes	yes	yes	yes	yes	yes
s0373	yes	yes	yes	no	yes	yes	yes	no	no	no	no	no	no
s0374	yes	yes	yes	yes	yes	yes	no	no	no	no	blank	blank	blank
s0375	yes	yes	yes	no	yes	yes	no	no	no	no	no	no	no
s0376	yes	yes	yes	no	yes	yes	yes	yes	yes	yes	no	yes	no
s0377	no	yes	yes	yes	yes	yes	yes	yes	yes	yes	yes	yes	yes
s0378	yes	yes	yes	yes	no	yes	no	no	no	no	blank	blank	blank
s0381	yes	yes	yes	no	yes	yes	no	no	no	no	no	no	no
s0383	yes	yes	yes	no	yes	yes	yes	no	no	yes	blank	blank	blank
s0384	yes	yes	no	no	yes	yes	no	no	no	no	blank	blank	blank
s0385	yes	yes	no	yes	yes	yes	yes	no	yes	yes	no	yes	no
s0386	yes	yes	yes	no	no	yes	yes	yes	no	yes	blank	blank	blank
s0388	yes	yes	yes	no	yes	yes	yes	no	no	no	no	yes	yes
s0389	yes	yes	yes	no	yes	yes	no	no	no	no	blank	blank	blank
s0390	yes	no	yes	yes	yes	yes	no	no	no	no	blank	blank	blank
s0391	yes	yes	yes	yes	yes	yes	yes	no	yes	yes	yes	yes	yes
s0392	yes	yes	no	yes	yes	yes	no	no	no	no	blank	blank	blank
s0395	yes	yes	yes	yes	yes	yes	no	no	no	no	blank	blank	blank
s0400	yes	yes	yes	no	yes	yes	yes	yes	yes	yes	no	yes	yes
s0401	yes	yes	no	yes	no	yes	no	no	no	no	blank	blank	blank
s0402	yes	yes	yes	no	no	yes	yes	yes	yes	yes	yes	yes	yes
s0403	yes	yes	yes	no	no	yes	yes	yes	yes	yes	yes	yes	yes
s0407	yes	yes	yes	yes	yes	yes	no	no	no	no	blank	blank	blank
s0410	yes	yes	yes	no	yes	yes	no	no	no	no	blank	blank	blank
s0411	yes	yes	yes	yes	yes	yes	yes	yes	yes	yes	yes	yes	yes
s0412	yes	yes	yes	yes	yes	yes	no	no	no	no	blank	blank	blank
s0413	yes	yes	yes	no	yes	yes	yes	yes	yes	yes	no	yes	yes
s0414	yes	yes	yes	no	yes	yes	yes	no	no	no	no	no	blank
s0416	yes	yes	yes	yes	yes	yes	no	no	no	no	blank	blank	blank
s0417	yes	yes	yes	yes	yes	yes	blank	no	no	no	blank	blank	blank
s0418	yes	yes	no	yes	yes	yes	yes	yes	no	yes	yes	yes	yes
s0419	yes	yes	yes	yes	yes	yes	yes	yes	yes	yes	yes	yes	yes
s0420	yes	yes	yes	yes	yes	yes	no	no	no	no	no	no	no
s0422	yes	yes	yes	yes	yes	yes	yes	blank	blank	blank	blank	blank	blank
s0423	yes	yes	yes	no	yes	yes	yes	no	no	no	no	no	no
s0424	yes	yes	yes	yes	yes	yes	yes	yes	yes	yes	yes	yes	yes
s0426	yes	yes	yes	yes	no	yes	yes	yes	no	no	yes	yes	no
s0434	yes	yes	yes	yes	yes	yes	yes	no	no	no	blank	yes	blank
s0436	yes	yes	yes	yes	yes	no	no	no	no	no	blank	blank	blank
s0437	yes	yes	no	yes	no	yes	no	no	no	no	no	no	blank
s0438	yes	no	no	no	yes	yes	no	no	no	no	blank	blank	blank
s0440	yes	yes	yes	yes	yes	yes	yes	yes	yes	yes	yes	yes	yes
s0441	yes	yes	yes	no	yes	yes	yes	yes	yes	yes	yes	yes	yes
s0442	yes	yes	yes	yes	yes	yes	yes	no	no	yes	blank	blank	blank
s0445	yes	yes	no	no	yes	yes	yes	yes	no	no	no	yes	no
s0446	yes	yes	yes	yes	yes	yes	yes	no	no	no	no	yes	yes
s0448	yes	yes	no	no	yes	yes	yes	yes	no	no	no	no	blank
s0449	yes	yes	yes	no	yes	yes	no	no	no	no	blank	blank	blank
s0450	yes	yes	yes	yes	yes	yes	yes	no	yes	yes	no	yes	no
s0452	yes	yes	blank	blank	no	yes	yes	no	no	blank	blank	yes	no
s0453	yes	yes	yes	yes	yes	yes	yes	no	no	yes	no	no	no
s0454	yes	yes	no	no	yes	yes	no	no	no	no	no	no	no
s0457	yes	yes	yes	yes	yes	yes	yes	no	no	no	blank	blank	blank
s0459	yes	yes	blank	no	yes	yes	yes	yes	yes	yes	yes	yes	blank
s0460	yes	yes	yes	yes	yes	no	no	no	yes	no	no	no	yes
s0461	yes	yes	yes	yes	yes	yes	no	no	no	no	blank	blank	blank
s0471	yes	yes	no	yes	yes	yes	no	no	no	no	blank	blank	blank
s0473	yes	yes	no	no	yes	yes	yes	yes	yes	yes	no	yes	yes
s0476	yes	yes	yes	no	yes	yes	yes	yes	yes	yes	yes	yes	yes
s0478	yes	yes	yes	yes	yes	yes	no	no	no	no	blank	blank	blank
s0479	yes	yes	yes	yes	yes	yes	yes	yes	yes	yes	yes	yes	yes
s0480	yes	yes	yes	yes	yes	yes	yes	yes	yes	yes	no	yes	yes
s0482	yes	yes	yes	no	no	yes	yes	no	no	no	blank	blank	blank
s0483	yes	yes	yes	yes	yes	yes	yes	yes	yes	blank	yes	yes	blank
s0485	yes	yes	yes	no	yes	yes	no	no	no	no	blank	no	blank
s0487	yes	yes	yes	yes	yes	yes	yes	yes	yes	yes	yes	yes	yes
s0492	yes	yes	yes	yes	yes	yes	yes	yes	yes	yes	yes	yes	no
s0493	yes	yes	yes	no	yes	yes	yes	yes	yes	yes	no	yes	yes
s0494	yes	yes	no	no	no	yes	no	no	no	no	no	no	no
s0496	yes	blank	blank	yes	blank	blank	yes	yes	yes	yes	no	no	no
s0498	yes	yes	yes	no	yes	yes	yes	no	no	no	no	no	no
s0500	yes	yes	yes	yes	yes	yes	yes	no	no	yes	blank	yes	blank
s0502	yes	yes	yes	no	yes	yes	yes	yes	no	blank	no	yes	yes
s0504	yes	yes	yes	yes	yes	yes	yes	no	no	no	no	no	no
s0506	yes	yes	blank	yes	yes	yes	blank	no	blank	yes	blank	yes	blank
s0508	yes	yes	yes	yes	yes	no	no	no	no	no	blank	blank	blank
s0510	yes	yes	yes	no	yes	yes	yes	yes	yes	yes	yes	no	no
s0513	yes	blank	yes	no	yes	yes	yes	yes	yes	yes	yes	yes	yes
s0515	yes	yes	no	yes	yes	yes	yes	yes	no	yes	no	yes	blank
s0516	yes	yes	yes	yes	yes	yes	yes	no	no	no	no	no	blank
s0517	yes	yes	yes	no	yes	yes	yes	no	no	no	no	no	blank
s0518	yes	yes	yes	no	yes	yes	no	no	no	yes	blank	blank	blank
s0519	yes	yes	yes	yes	yes	yes	yes	yes	yes	yes	yes	yes	yes
s0520	yes	yes	yes	no	yes	yes	yes	no	no	no	no	yes	yes
s0521	yes	yes	no	yes	no	yes	no	yes	yes	no	no	no	blank
s0523	yes	yes	yes	yes	yes	yes	yes	yes	no	yes	no	yes	blank
s0524	yes	yes	yes	yes	yes	yes	no	no	blank	blank	blank	blank	blank
s0525	yes	yes	yes	no	yes	yes	yes	yes	yes	yes	yes	yes	yes
s0526	yes	yes	yes	yes	yes	yes	no	no	no	no	blank	blank	blank
s0527	yes	yes	yes	yes	yes	yes	no	no	no	no	blank	blank	blank
s0528	yes	yes	yes	yes	yes	yes	yes	yes	yes	yes	yes	yes	yes
s0529	yes	yes	yes	yes	yes	yes	yes	yes	yes	yes	yes	yes	yes
s0530	yes	yes	yes	yes	yes	yes	no	no	no	no	blank	blank	blank
s0532	yes	yes	yes	yes	yes	yes	yes	no	no	no	no	no	no
s0534	yes	yes	yes	yes	yes	yes	yes	yes	yes	yes	blank	yes	blank
s0535	yes	yes	yes	no	no	yes	yes	yes	yes	yes	yes	yes	yes
s0536	yes	yes	yes	yes	yes	yes	yes	yes	no	no	blank	blank	blank
s0537	yes	yes	no	no	yes	yes	no	no	no	no	blank	blank	blank
s0538	yes	yes	yes	yes	yes	yes	yes	yes	yes	yes	yes	yes	yes
s0539	yes	yes	no	yes	yes	yes	yes	yes	yes	yes	yes	yes	no
s0540	yes	yes	yes	yes	yes	yes	no	no	no	no	blank	blank	blank
s0541	yes	yes	yes	blank	blank	yes	blank	no	no	no	no	yes	blank
s0542	yes	yes	yes	yes	yes	yes	yes	yes	yes	yes	yes	yes	yes
s0543	yes	yes	yes	yes	yes	yes	yes	yes	no	no	no	no	no
s0544	yes	yes	yes	no	yes	yes	yes	no	no	no	blank	blank	blank
s0546	yes	yes	yes	yes	yes	yes	no	no	no	no	blank	blank	blank
s0547	yes	yes	yes	no	yes	yes	no	no	no	no	no	no	no
s0548	yes	yes	yes	yes	yes	yes	yes	yes	yes	yes	no	yes	yes
s0549	yes	yes	no	yes	yes	yes	yes	yes	yes	yes	yes	yes	no
s0550	yes	yes	yes	yes	yes	yes	no	no	no	no	blank	blank	blank
s0552	yes	yes	yes	yes	yes	yes	yes	yes	no	yes	no	no	no
s0553	yes	yes	yes	no	yes	yes	yes	no	no	no	blank	blank	blank
s0554	yes	yes	no	no	no	yes	no	blank	no	no	blank	blank	blank
s0555	yes	yes	yes	yes	yes	yes	yes	yes	yes	yes	yes	yes	no
s0556	yes	yes	yes	yes	yes	yes	yes	no	no	yes	yes	yes	yes
s0557	yes	yes	yes	no	no	no	no	no	no	no	blank	blank	blank
s0558	yes	yes	yes	yes	yes	yes	no	no	no	no	no	no	no
s0559	yes	yes	no	yes	yes	yes	yes	no	yes	no	no	no	no
s0560	yes	yes	yes	no	yes	yes	yes	yes	yes	yes	yes	yes	yes
s0561	yes	yes	no	no	yes	yes	no	no	no	no	blank	blank	blank
s0563	yes	yes	yes	yes	yes	yes	yes	yes	yes	yes	yes	yes	yes
s0564	yes	yes	yes	yes	yes	yes	no	no	no	no	yes	yes	no
s0565	no	no	no	no	no	no	no	yes	yes	yes	yes	yes	blank
s0566	yes	yes	yes	yes	yes	yes	yes	yes	yes	blank	no	no	yes
s0574	yes	yes	yes	yes	yes	yes	no	no	no	no	blank	blank	blank
s0578	yes	yes	no	yes	yes	yes	yes	no	no	no	blank	blank	blank
s0589	yes	yes	yes	yes	yes	yes	yes	no	no	no	yes	yes	yes
s0591	yes	yes	yes	yes	yes	yes	yes	no	no	no	blank	blank	blank
s0592	yes	yes	no	no	yes	yes	yes	no	no	no	blank	blank	blank
s0593	yes	yes	no	no	yes	yes	yes	yes	yes	yes	yes	yes	no
s0574	yes	yes	yes	no	yes	yes	no	no	no	no	blank	blank	blank
s0575	yes	yes	yes	yes	yes	yes	yes	yes	no	yes	yes	yes	yes
s0596	yes	yes	yes	yes	yes	yes	yes	no	no	no	blank	blank	blank
s0597	yes	yes	yes	no	yes	yes	no	no	no	no	no	no	no
s0598	yes	yes	yes	no	yes	yes	yes	yes	yes	yes	yes	yes	yes
s0599	yes	yes	yes	yes	yes	yes	no	no	no	no	blank	blank	blank
s0600	yes	yes	yes	yes	yes	yes	yes	yes	yes	yes	yes	yes	no
s0601	yes	yes	yes	yes	yes	yes	yes	yes	yes	yes	yes	yes	yes
s0602	yes	yes	no	yes	yes	yes	yes	no	no	no	blank	blank	blank
s0603	yes	yes	yes	yes	yes	yes	yes	no	no	no	blank	blank	blank
s0604	yes	yes	no	yes	yes	yes	yes	yes	no	no	blank	blank	blank
s0605	yes	yes	no	no	yes	yes	no	no	no	no	no	no	no
s0606	yes	yes	yes	no	yes	yes	yes	yes	no	no	no	yes	no
s0607	yes	yes	yes	no	yes	yes	yes	no	no	no	yes	yes	yes
s0610	yes	yes	yes	no	yes	yes	yes	yes	no	no	blank	blank	blank
s0611	yes	yes	no	yes	yes	yes	yes	yes	yes	yes	yes	yes	yes
s0612	yes	yes	no	yes	yes	yes	no	no	no	no	blank	blank	blank
s0614	yes	yes	yes	yes	yes	yes	no	no	no	no	blank	blank	blank
s0620	yes	yes	yes	no	no	yes	yes	yes	yes	yes	yes	yes	yes
s0622	yes	yes	no	yes	no	yes	no	no	no	no	blank	blank	blank
s0623	yes	yes	no	yes	yes	yes	no	no	no	no	blank	blank	blank
s0625	yes	yes	yes	yes	yes	yes	yes	yes	yes	yes	yes	yes	yes
s0626	yes	no	yes	no	yes	yes	no	no	no	no	blank	blank	blank
s0627	yes	yes	yes	yes	yes	yes	yes	yes	yes	yes	yes	yes	no
s0629	yes	yes	no	yes	yes	yes	yes	no	no	no	blank	blank	blank
s0630	yes	yes	yes	yes	yes	yes	yes	no	no	no	blank	blank	blank
s0635	yes	yes	yes	no	yes	yes	yes	no	no	no	blank	blank	blank
s0638	yes	yes	no	no	yes	yes	no	no	no	no	blank	blank	blank
s0639	yes	yes	yes	blank	yes	yes	yes	yes	no	yes	yes	no	no
s0640	yes	yes	yes	yes	yes	yes	yes	yes	yes	no	blank	blank	blank
s0641	yes	yes	yes	yes	yes	yes	yes	no	no	yes	yes	yes	yes
s0644	yes	yes	yes	yes	yes	yes	yes	no	no	no	blank	blank	blank
s0674	yes	yes	no	no	yes	yes	yes	no	no	no	blank	blank	blank
s0646	yes	yes	no	yes	yes	yes	yes	yes	no	no	blank	blank	blank
s0648	yes	yes	yes	no	no	yes	no	no	no	no	blank	blank	blank
s0651	yes	yes	yes	yes	yes	yes	no	no	no	no	blank	blank	blank
s0652	yes	yes	yes	yes	yes	yes	yes	yes	yes	yes	yes	yes	yes
s0656	yes	yes	no	yes	yes	yes	no	no	no	no	no	no	no
s0657	yes	yes	yes	yes	yes	yes	no	no	no	no	blank	blank	blank
s0658	yes	yes	yes	yes	yes	yes	no	no	no	no	blank	blank	blank
s0660	yes	yes	no	no	yes	yes	no	no	no	no	blank	blank	blank
s0661	yes	yes	yes	yes	yes	yes	no	no	no	no	no	no	no
s0662	yes	yes	yes	blank	yes	yes	no	no	no	no	blank	blank	blank
s0663	yes	yes	no	yes	yes	yes	yes	yes	yes	yes	yes	yes	yes
s0664	yes	yes	no	yes	yes	yes	no	no	no	no	no	no	no
s0666	yes	yes	yes	yes	yes	yes	yes	no	no	no	no	no	no
s0667	yes	yes	yes	yes	yes	yes	yes	yes	blank	blank	no	no	blank
s0668	yes	yes	yes	no	no	yes	yes	yes	yes	yes	yes	yes	yes
s0669	yes	yes	blank	no	yes	yes	yes	yes	yes	blank	blank	blank	blank
s0670	yes	yes	yes	yes	yes	no	no	no	no	no	no	no	no
s0671	yes	no	yes	yes	yes	yes	yes	no	no	no	blank	blank	blank
s0672	yes	yes	blank	yes	yes	yes	yes	no	no	no	blank	blank	blank
s0673	blank	blank	blank	blank	blank	blank	blank	blank	blank	blank	blank	blank	no
s0674	yes	yes	yes	blank	blank	blank	blank	blank	blank	blank	blank	blank	blank
s0675	yes	yes	yes	no	no	yes	no	no	no	no	no	no	no
s0676	yes	yes	yes	yes	yes	yes	yes	no	no	no	no	no	no
s0677	yes	yes	yes	yes	yes	yes	yes	yes	yes	yes	yes	yes	yes
s0678	no	no	no	yes	no	yes	no	no	no	no	no	no	yes
s0680	yes	yes	yes	yes	yes	yes	no	no	no	no	blank	blank	blank
s0681	yes	yes	yes	no	yes	yes	yes	yes	yes	yes	yes	yes	yes
s0683	yes	yes	no	yes	no	yes	yes	no	no	no	blank	blank	blank
s0684	yes	yes	yes	yes	yes	yes	yes	no	no	no	blank	blank	blank
s0686	yes	yes	no	no	yes	yes	no	no	no	no	no	no	no
s0687	yes	yes	yes	blank	yes	yes	yes	yes	yes	yes	yes	yes	yes
s0690	no	yes	yes	yes	yes	yes	yes	yes	yes	yes	yes	yes	yes
s0691	yes	yes	yes	yes	yes	yes	yes	yes	yes	yes	blank	blank	blank
s0695	yes	yes	yes	no	yes	yes	yes	no	no	no	blank	blank	blank
s0696	yes	yes	yes	yes	yes	yes	no	no	no	no	blank	blank	blank
s0697	yes	yes	yes	yes	yes	yes	no	no	no	no	blank	blank	blank
s0698	yes	yes	yes	no	yes	yes	yes	yes	yes	yes	yes	yes	blank
s0700	yes	yes	yes	no	yes	yes	no	no	no	no	blank	blank	blank
s0703	blank	yes	yes	yes	yes	yes	yes	yes	yes	yes	yes	yes	no
s0705	yes	yes	yes	yes	yes	no	no	no	no	blank	blank	blank	blank
s0706	no	no	no	no	no	no	no	no	no	no	no	no	yes
s0710	yes	yes	yes	no	yes	yes	no	no	no	no	blank	blank	blank
s0711	yes	yes	yes	yes	no	yes	yes	no	no	yes	no	yes	no
s0712	yes	yes	yes	no	yes	yes	no	no	no	no	blank	blank	blank
s0713	yes	yes	yes	no	yes	yes	no	no	no	no	blank	blank	blank
s0715	yes	yes	no	no	yes	yes	yes	no	no	no	blank	blank	blank
s0716	yes	yes	yes	no	no	yes	no	no	no	no	blank	blank	blank
s0717	yes	yes	yes	no	yes	yes	yes	no	no	no	blank	blank	blank
s0719	yes	yes	no	yes	yes	blank	no	no	no	blank	no	no	blank
s0720	yes	yes	yes	no	yes	yes	yes	no	no	no	blank	blank	blank
s0721	yes	yes	yes	yes	yes	yes	yes	no	no	no	blank	blank	blank
s0723	yes	yes	yes	yes	yes	yes	no	no	no	no	blank	blank	blank
s0724	yes	yes	yes	yes	yes	yes	yes	no	no	no	blank	blank	blank
s0726	yes	yes	yes	blank	yes	yes	yes	blank	yes	no	no	no	blank
s0729	yes	yes	no	no	yes	yes	no	no	no	no	blank	blank	blank
s0730	yes	yes	yes	yes	yes	yes	no	no	no	no	blank	blank	blank
s0731	yes	yes	no	yes	yes	yes	yes	no	no	no	no	no	no
s0735	yes	yes	no	yes	yes	yes	no	no	no	no	blank	blank	blank
s0736	yes	yes	yes	yes	yes	yes	yes	no	no	no	no	no	no
s0737	yes	yes	yes	no	yes	yes	yes	blank	blank	blank	blank	blank	blank
s0742	yes	yes	no	yes	yes	yes	no	no	no	no	blank	blank	blank
s0743	no	no	yes	yes	no	no	yes	yes	yes	yes	blank	blank	blank
s0745	yes	yes	no	no	yes	yes	yes	yes	yes	yes	yes	yes	no
s0746	yes	yes	yes	yes	yes	yes	no	no	no	no	yes	yes	yes
s0747	yes	yes	no	yes	yes	yes	yes	yes	no	no	yes	no	no
s0752	yes	yes	yes	yes	yes	yes	yes	yes	no	no	no	yes	no
s0758	yes	yes	no	yes	yes	yes	yes	no	no	no	no	no	no
s0765	yes	yes	yes	no	yes	yes	yes	yes	yes	yes	yes	yes	no
s0764	yes	yes	no	yes	yes	yes	no	no	no	no	blank	blank	blank
s0766	yes	no	no	yes	yes	yes	yes	yes	yes	yes	no	no	no
s0771	yes	yes	yes	no	yes	yes	yes	yes	yes	yes	no	no	no
s0772	yes	yes	yes	no	yes	yes	yes	yes	yes	yes	yes	yes	yes
s0773	yes	yes	no	yes	yes	yes	yes	yes	yes	yes	yes	no	yes
s0774	yes	yes	yes	yes	yes	yes	no	no	no	no	blank	blank	blank
s0775	yes	yes	yes	yes	no	yes	yes	yes	yes	yes	no	yes	yes
s0777	yes	yes	yes	yes	yes	yes	yes	no	no	no	blank	blank	blank
s0778	yes	yes	yes	yes	yes	yes	yes	yes	no	no	no	no	no
s0779	yes	yes	no	yes	yes	yes	yes	yes	yes	yes	yes	yes	yes
s0780	yes	yes	yes	yes	yes	yes	yes	yes	no	no	blank	blank	blank
s0781	yes	yes	no	yes	yes	yes	yes	yes	yes	yes	yes	yes	yes
s0782	yes	yes	yes	no	yes	yes	yes	yes	no	no	blank	blank	blank
s0783	no	yes	yes	yes	yes	yes	yes	yes	yes	yes	yes	yes	yes
s0784	yes	yes	yes	yes	yes	yes	no	no	no	no	blank	blank	blank
s0785	yes	yes	yes	yes	yes	yes	yes	yes	yes	yes	yes	yes	yes
s0786	yes	yes	yes	yes	no	yes	yes	yes	yes	no	no	yes	no
s0787	yes	yes	yes	yes	yes	yes	no	no	no	no	blank	blank	blank
s0789	yes	yes	no	no	no	yes	no	no	no	no	no	no	no
s0790	yes	yes	yes	yes	yes	yes	yes	yes	no	no	no	no	no
s0796	no	yes	yes	no	yes	yes	yes	yes	yes	yes	yes	yes	yes
s0797	yes	yes	yes	yes	yes	yes	no	no	no	no	blank	blank	blank
s0798	yes	yes	yes	yes	yes	yes	no	no	no	no	blank	blank	blank
s0799	yes	yes	yes	yes	yes	yes	no	no	no	no	blank	blank	blank
s0800	yes	yes	no	yes	yes	yes	yes	yes	yes	yes	yes	yes	yes
s0802	yes	yes	yes	no	yes	yes	yes	yes	yes	yes	yes	yes	yes
s0809	yes	yes	yes	yes	yes	yes	yes	yes	yes	yes	yes	yes	yes
s0804	yes	yes	yes	yes	yes	yes	no	no	no	no	no	no	no
s0805	yes	yes	yes	yes	yes	yes	yes	yes	yes	yes	yes	yes	yes
s0810	yes	yes	yes	no	yes	yes	yes	no	no	no	no	no	no
s0811	yes	yes	yes	yes	yes	yes	yes	yes	yes	yes	yes	yes	yes
s0814	yes	yes	blank	no	yes	yes	yes	yes	no	yes	yes	yes	yes
s0815	yes	yes	yes	yes	yes	yes	yes	yes	no	no	blank	blank	blank
s0816	yes	yes	yes	yes	yes	yes	yes	no	yes	yes	no	yes	yes
s0817	yes	yes	yes	no	yes	yes	yes	yes	yes	yes	yes	yes	yes
s0820	yes	yes	yes	no	yes	yes	no	no	no	no	no	no	no
s0821	yes	yes	yes	yes	yes	yes	yes	yes	no	no	yes	no	yes
s0824	yes	yes	no	no	yes	yes	yes	yes	yes	yes	yes	no	yes
s0826	yes	yes	yes	yes	yes	no	no	no	no	blank	blank	blank	blank
s0827	yes	yes	no	yes	yes	yes	yes	no	yes	yes	no	yes	yes
s0829	yes	yes	yes	no	yes	yes	yes	yes	yes	yes	no	yes	yes
s0830	yes	no	no	yes	no	no	no	no	no	no	no	yes	no
s0832	yes	yes	yes	yes	yes	yes	no	no	no	no	blank	blank	blank
s0834	no	yes	no	yes	yes	yes	no	no	yes	yes	no	yes	no
s0836	yes	yes	yes	yes	no	yes	no	no	no	no	blank	blank	blank
s0837	yes	yes	yes	no	no	yes	no	no	no	no	no	no	no
s0838	yes	no	yes	yes	yes	yes	yes	yes	no	no	no	no	no
s0841	yes	no	no	yes	yes	yes	yes	no	no	yes	blank	blank	blank
s0844	yes	yes	no	no	no	yes	yes	no	no	yes	no	yes	no
s0845	yes	yes	yes	yes	yes	yes	no	no	no	no	blank	blank	blank
s0847	yes	yes	yes	no	yes	yes	yes	no	no	no	no	yes	blank
s0848	yes	yes	yes	no	yes	yes	yes	no	no	no	no	yes	blank
s0850	yes	yes	yes	yes	yes	yes	yes	no	no	no	blank	blank	blank
s0854	yes	yes	yes	yes	yes	yes	no	no	no	no	no	no	no
s0855	yes	yes	blank	no	yes	yes	no	no	no	no	blank	blank	blank
s0856	yes	yes	yes	no	yes	yes	yes	yes	no	no	blank	blank	blank
s0858	yes	yes	yes	yes	yes	yes	yes	yes	yes	yes	yes	yes	yes
s0863	no	yes	no	yes	yes	yes	no	no	no	no	no	yes	yes
s0864	yes	yes	yes	no	yes	yes	yes	yes	yes	yes	yes	yes	yes
s0865	yes	yes	yes	no	no	no	no	yes	no	yes	yes	yes	yes
s0867	yes	yes	no	no	yes	yes	yes	yes	no	yes	blank	blank	blank
s0868	yes	yes	yes	yes	yes	yes	yes	yes	yes	yes	yes	yes	yes
s0869	yes	yes	yes	no	no	yes	yes	no	blank	yes	no	yes	blank
s0870	yes	yes	no	no	blank	yes	yes	yes	yes	yes	yes	yes	no
s0871	yes	yes	no	no	yes	yes	yes	yes	no	no	no	no	no
s0872	yes	yes	yes	yes	yes	yes	yes	yes	yes	yes	yes	yes	no
s0873	yes	yes	yes	yes	yes	yes	blank	blank	blank	blank	blank	blank	blank
s0875	yes	yes	no	no	yes	yes	yes	no	no	no	blank	blank	blank
s0876	yes	yes	yes	yes	yes	yes	no	no	no	no	blank	blank	blank
s0877	yes	yes	yes	yes	yes	yes	yes	no	no	no	blank	blank	blank
s0880	yes	yes	no	no	yes	yes	yes	no	no	no	no	no	no
s0881	yes	yes	yes	yes	yes	yes	yes	yes	yes	yes	no	no	no
s0882	yes	yes	yes	yes	yes	yes	no	no	no	no	blank	blank	blank
s0883	yes	no	no	yes	no	no	no	no	no	no	no	no	no
s0884	yes	yes	yes	yes	yes	yes	no	no	no	no	blank	blank	blank
s0885	yes	yes	yes	yes	yes	yes	yes	yes	yes	yes	no	yes	no
s0886	yes	yes	yes	yes	yes	yes	yes	blank	blank	blank	no	no	no
s0887	yes	yes	no	yes	yes	yes	yes	no	no	no	yes	yes	yes
s0888	yes	no	yes	yes	no	yes	no	no	no	no	no	no	no
s0889	yes	yes	yes	yes	no	yes	no	yes	no	no	no	yes	no
s0890	yes	yes	yes	yes	yes	yes	yes	yes	yes	yes	yes	yes	yes
s0891	yes	yes	yes	yes	yes	yes	yes	yes	yes	yes	yes	yes	yes
s0893	yes	yes	yes	no	yes	yes	yes	no	no	no	no	yes	no
s0894	yes	yes	yes	yes	yes	yes	yes	yes	yes	yes	yes	yes	yes
s0898	yes	yes	no	yes	no	yes	no	no	no	no	no	no	no
s0898	yes	yes	yes	yes	yes	yes	yes	yes	yes	no	blank	blank	blank
s0899	yes	yes	yes	yes	yes	yes	yes	no	no	no	yes	yes	yes
s0900	yes	yes	no	yes	yes	yes	no	no	no	no	blank	blank	blank
s0904	yes	yes	yes	yes	yes	yes	yes	yes	yes	yes	yes	yes	no
s0905	yes	yes	no	yes	no	yes	yes	no	no	no	blank	blank	blank
s0907	yes	yes	yes	yes	yes	yes	yes	no	no	no	no	no	no
s0909	yes	yes	yes	yes	yes	yes	blank	blank	blank	blank	blank	blank	blank
s0915	yes	yes	yes	yes	yes	yes	no	no	no	no	blank	blank	blank
s0916	yes	yes	yes	yes	yes	yes	yes	no	no	blank	blank	blank	blank
s0919	yes	yes	yes	no	yes	yes	yes	yes	yes	yes	blank	yes	blank
s0921	no	no	no	no	no	no	no	yes	yes	yes	blank	blank	blank
s0922	yes	yes	yes	yes	yes	yes	yes	yes	yes	yes	no	no	no
s0924	yes	yes	yes	yes	yes	yes	yes	yes	yes	yes	yes	yes	no
s0926	yes	yes	no	yes	yes	yes	yes	yes	yes	yes	yes	yes	yes
s0928	yes	yes	yes	no	yes	yes	yes	no	no	no	yes	no	no
s0929	yes	yes	yes	yes	yes	yes	yes	yes	yes	yes	yes	yes	yes
s0932	yes	yes	yes	no	yes	yes	yes	no	yes	yes	blank	yes	yes
s0933	yes	yes	no	yes	no	yes	yes	yes	yes	yes	no	yes	blank
s0934	yes	yes	yes	yes	yes	yes	yes	yes	yes	yes	no	yes	yes
s0935	yes	yes	yes	yes	yes	yes	yes	yes	yes	yes	yes	yes	yes
s0936	no	yes	yes	yes	yes	yes	yes	yes	yes	yes	yes	yes	yes
s0937	yes	yes	no	no	yes	yes	no	no	no	no	blank	blank	blank
s0938	yes	yes	yes	yes	yes	yes	yes	yes	no	no	no	no	blank
s0942	yes	no	yes	yes	no	yes	no	no	no	no	no	no	blank
s0943	no	no	no	no	no	no	no	yes	yes	no	no	no	no
s0944	yes	yes	yes	yes	yes	yes	no	no	no	no	no	no	no
s0945	yes	yes	no	no	yes	yes	yes	no	no	no	blank	blank	blank
s0946	yes	yes	yes	yes	yes	yes	yes	yes	yes	yes	yes	yes	yes
s0948	yes	yes	no	yes	yes	yes	yes	yes	yes	yes	yes	yes	yes
s0949	yes	yes	no	yes	yes	no	yes	yes	yes	yes	no	yes	yes
s0950	yes	yes	yes	yes	yes	yes	yes	yes	yes	yes	yes	yes	yes
s0951	yes	yes	no	yes	yes	yes	yes	yes	yes	yes	yes	yes	yes
s0953	yes	yes	yes	yes	yes	yes	no	no	no	no	blank	blank	blank
s0956	yes	yes	yes	no	yes	yes	yes	yes	yes	yes	yes	yes	yes
s0955	no	no	no	no	no	no	no	no	no	no	no	no	no
s0956	yes	yes	yes	yes	yes	yes	yes	yes	yes	yes	yes	yes	yes
s0957	yes	yes	yes	yes	no	yes	yes	no	no	yes	blank	blank	blank
s0959	yes	yes	yes	no	yes	yes	no	no	no	no	blank	blank	blank
s0960	yes	yes	yes	yes	yes	yes	yes	yes	yes	yes	no	no	no
s0963	yes	yes	yes	yes	yes	yes	no	no	no	no	no	no	no
s0964	yes	yes	yes	yes	yes	yes	no	no	no	no	no	blank	blank
s0966	yes	yes	no	yes	no	yes	yes	yes	yes	no	no	no	no
s0971	yes	yes	yes	yes	yes	yes	no	no	no	no	blank	blank	blank
s0972	yes	yes	yes	yes	yes	yes	no	no	no	no	blank	blank	blank
s0973	yes	yes	yes	yes	yes	yes	yes	yes	yes	yes	yes	yes	yes
s0974	yes	yes	no	yes	yes	yes	yes	yes	yes	yes	yes	yes	yes
s0975	yes	yes	no	yes	yes	yes	no	no	no	no	blank	blank	blank
s0976	yes	yes	yes	yes	yes	yes	yes	no	no	no	blank	blank	blank
s0977	yes	yes	no	no	no	yes	no	no	no	no	blank	blank	blank
s0981	yes	yes	no	no	yes	yes	no	no	no	no	blank	blank	blank
s0984	yes	yes	yes	no	yes	yes	yes	yes	no	no	blank	blank	blank
s0985	yes	yes	no	no	yes	yes	yes	yes	yes	no	blank	blank	blank
s0987	yes	yes	yes	yes	yes	yes	yes	yes	yes	yes	yes	yes	yes
s0988	yes	yes	yes	no	yes	yes	yes	yes	no	yes	no	yes	no
s0991	yes	yes	yes	yes	yes	yes	no	yes	yes	yes	no	yes	yes
s0997	yes	yes	yes	yes	yes	yes	yes	yes	yes	yes	yes	yes	yes
s0996	yes	yes	no	no	yes	yes	yes	yes	yes	yes	yes	yes	yes
s0999	yes	yes	yes	yes	yes	yes	yes	yes	yes	yes	no	yes	yes
s1001	yes	yes	no	yes	yes	yes	no	no	no	no	blank	blank	blank
s1002	no	no	no	no	no	no	no	no	no	no	yes	no	no
s1003	no	no	no	yes	no	no	no	no	no	no	no	no	no
s1004	no	yes	yes	yes	yes	yes	no	no	no	no	blank	blank	blank
s1005	yes	yes	yes	yes	yes	yes	yes	yes	yes	yes	yes	yes	yes
s1006	yes	yes	yes	yes	yes	yes	no	no	no	no	blank	blank	blank
s1007	yes	yes	no	yes	yes	yes	yes	yes	yes	yes	no	yes	yes
s1009	yes	yes	yes	yes	yes	yes	yes	yes	yes	yes	yes	yes	yes
s1010	yes	yes	yes	yes	yes	yes	blank	no	no	no	no	no	no
s1012	yes	yes	yes	no	yes	yes	yes	yes	yes	no	yes	yes	blank
s1015	yes	yes	no	yes	yes	no	no	no	no	no	no	no	no
s1016	yes	yes	yes	yes	yes	yes	yes	yes	no	no	no	no	no
s1017	yes	yes	yes	yes	yes	yes	yes	no	no	no	no	no	no
s1018	yes	yes	yes	yes	yes	yes	yes	yes	yes	yes	yes	yes	blank
s1019	yes	yes	yes	yes	yes	yes	yes	yes	yes	yes	yes	yes	yes
s1020	yes	yes	yes	yes	yes	yes	yes	no	no	no	blank	blank	blank
s1021	no	no	no	yes	no	no	no	yes	yes	yes	yes	no	yes
s1022	yes	yes	yes	no	no	yes	no	no	no	no	no	no	no
s1025	yes	yes	yes	no	no	yes	no	no	no	no	blank	blank	blank
s1027	yes	yes	no	no	yes	yes	yes	no	yes	no	yes	yes	no
s1028	yes	yes	yes	yes	yes	yes	yes	yes	no	no	blank	blank	blank
s1029	no	no	no	no	no	no	no	yes	yes	no	yes	yes	yes
s1030	yes	yes	yes	yes	no	yes	yes	no	yes	yes	blank	blank	blank
s1031	yes	yes	yes	yes	yes	yes	yes	yes	yes	yes	no	yes	yes
s1033	yes	yes	no	yes	yes	yes	yes	yes	yes	yes	yes	yes	yes
s1035	yes	yes	no	yes	yes	yes	no	no	no	no	blank	blank	blank
s1037	yes	yes	no	yes	yes	yes	yes	no	no	no	blank	blank	blank
s1038	yes	yes	yes	yes	yes	yes	yes	yes	yes	yes	yes	yes	yes
s1040	yes	yes	no	yes	yes	no	no	no	no	yes	blank	yes	blank
s1041	yes	yes	yes	no	yes	no	blank	blank	blank	blank	blank	blank	blank
s1042	yes	yes	yes	yes	yes	yes	yes	no	no	no	no	no	no
s1043	yes	yes	yes	yes	yes	yes	no	no	no	no	blank	blank	blank
s1044	no	yes	yes	yes	yes	yes	no	yes	yes	yes	yes	yes	yes
s1046	yes	yes	no	yes	yes	yes	yes	no	no	no	no	no	no
s1047	yes	yes	yes	yes	yes	yes	yes	yes	yes	yes	no	yes	yes
s0753	yes	no	no	yes	yes	yes	no	no	no	no	no	no	no
s0755	yes	yes	yes	no	yes	yes	yes	yes	no	no	yes	no	no
s0892	yes	no	no	yes	yes	yes	yes	no	no	yes	no	yes	yes
s0732	yes	yes	yes	yes	yes	yes	no	no	no	no	no	yes	no
s0679	yes	yes	yes	yes	yes	yes	yes	yes	yes	yes	no	yes	yes
s0020	yes	yes	yes	no	yes	yes	yes	yes	yes	yes	yes	yes	yes
